# Supplementary material for: A RhoGEF activates RacM to selectively promote motility without affecting macropinocytosis in Entamoeba histolytica
Source: J Cell Sci. 2026 Jun 16;139(11):jcs264490. doi: 10.1242/jcs.264490 (PMC13327543; doi:10.1242/jcs.264490)
Supplement: Table S1. Amino acid sequences of EhGEFM and EhRho/Rac proteins used in this study — This table lists the amino acid sequences and annotation names of EhGEFM and EhRho/Rac proteins used in this study. The region of the EhGEFM sequence covered by the EhGEFMΔArm construct is highlighted in red. [file joces-139-264490-TableS1.xlsx]

## Sheet: S1 Table
Accession Number	Amino Acid Sequence
EhGEFM (EHI_158230)	MQSIDQYLLPDVSLSSKELAIVTQLNTLISDPSSRENGLSFILKRISQPMFREFLLRVHPQLYTHLLKSSNDDFGTLQVS LFIVHALSIYPHFINLLVKYDITVFEDLKSLLQSRDDPSITAHTLEIVLNASTSIEDKTLLQSLIDPLLSFFRGNVQHRN LAGKCLCILLTCSANQISFVKQEGIYAILNILYSHVYDEQLLASAMLLQLIKTPNKELAVKLRKIVILNNVLQLIKPLIS TGGQLTIRAWQISALLTLATGYEKRFIQSGIFFDAVELIGDQNDKIKETLPCALTVILAVTIDSNLLDVCRGFSLADRLR NCVEHLNQYEPSLRLVILNIIRNLAVDEGLREELQTVKIANYLKTSLNDNNSLEKARIEILTLLKENIEPTSGIN…
EhRho1B (EHI_029020)	MLAFSDMNTGAGKIENGKKALKIVVVGDGAVGKTCLLLAFSKGEIPTAYVPTVFENFSHVMKYKNEEFILHLWDTAGQEEYDRLRPLSYADSDVVLLCFAVNNRTSFDNISTKWEPEIKHYIDTAKTVLVGLKVDLRKDGSDDVTKQEGDDLCQKLGCVAYIEASSVAKIGLNEVFEKSVDCIFSNKPVPKASVTTQAKSQESTQQKKKSKCLLQ
EhRacG/EhRho2 (EHI_129750)	MTMRPVKLVIVGDGAVGKTCMLISYTTNAFPNEYIPTVFENYNSSLVVDDVKINLGLWDTAGQEDYDRLRPLSYPSTDVFLVCFSVIAPASYENVEGKWKPEIDQHCPNVPIILVGTKIDIRDDPEQVKRLAEKNIVPIQPPQGDELAKKIGAVKYIECSALTQANLKLVFEEAVRAVLAKAAKEPTGKKEKGGKKGCSLF
EhRacD1/EhRho5 (EHI_012240)	MSAAPTDAKSVKLVVVGDGAVGKTCLLICYTTNEFPKDYVPTVFDNYMAPMTVDGEPINLGLWDTAGQEDYEQLRPLSYPNTDLFLLCFSVISRTSFNNISSKWLPEIKHYEPKCKMMVVGTKTDCRNDEAMIRKLADENQKPITTEEGEKLAKDIKAICYMECSALTRSGLNQVFDEAIHIVLNKNQSSKKSSKKCALL
EhRacA2/EhRho6 (EHI_197840)	MQAVKCVIVGDGAVGKTCLLISYTTNAFPNEYIPTVFDNYSATVMVDSKPINLGLWDTAGQEDYDRLRPLSYPQTDVFLICFSVVSPPSFDNVSSKWQPEVSHHCPKTPCLLVGTKLDMREDKEQLKRLEEKKITPITTEQGEAKCKDIGAVKYIECSALTQKNLRLVFDEAVRAVISPAGGAKKDKKKGGCMLF
EhRacM/EhRho13 (EHI_135450)	MTTEKRDADTLIKVVVVGDGTVGKTCLLISYTKNSFPKKYLPTVFDNYLAKVQYKKQEVMMELWDTAGQEEFDRIRPLSYKDTDIFLLCFAVDNDRSIKNITSKWVPEVKHHCSSGKLLVVGTKADLRNSAEHQLKLQQKGESFVSAAEGQELAEKIGAVGYCECSALTQEGLHDVFNKVIESTLNVKDVKERKMCCLL
