# Supplementary material for: A RhoGEF activates RacM to selectively promote motility without affecting macropinocytosis in Entamoeba histolytica
Source: J Cell Sci. 2026 Jun 16;139(11):jcs264490. doi: 10.1242/jcs.264490 (PMC13327543; doi:10.1242/jcs.264490)
Supplement: Table S2. List of primers used in this study — Restriction sites are marked by bold letters. S stands for sense strand, whereas AS stands for antisense strand. [file joces-139-264490-TableS2.xlsx]

## Sheet: S2 Table
Episomal Overexpression	EhGEFM	S	aggacccgggATGCAAAGCATAGACCAATATC
	EhGEFM	AS	cggcctcgagTCAAATCAATGATACACTACG
	EhGEFMΔArm	S	ACATCAGGAATTAATATAGGAAGAGATTCAGTTGA
	EhGEFMΔArm	AS	CATCCCGGGATAATCTGGAACATCATATGGATAAG
Gene silencing	EhgefM	S	gcagaggcctATGCAAAGCATAGACCAATATC
	EhgefM	AS	ggggagctcTAATGTTTTATCTTCAATAC
RT-PCR, qRT-PCR	EhgefM	S	ACTCGCTTCTGCAATGCTTC
	EhgefM	AS	GCACTAATTTGCCATGCACGA
	RNA Polymerase II	S	ACAGTTGCTGCAGATGTGAGT
	RNA Polymerase II	AS	GGAATTCCTCCTTCAGCCCA
Recombinant Protein	EhGEFMΔArm	S	aaaaggatccGGGGGAAGTGGCGGATCTGG
	EhGEFMΔArm	AS	ggaacgtcgacTTAGATCAGCGAAACGCTACG
	EhGEFM	S	tttggatccATGCAAAGCATAGACCAATATC
	EhGEFM	AS	gggggtcgacTCAAATCAATGATACACTACG
	EhRho1B (EHI_029020)	S	ttccccgggAATGCTTGCATTTTCTGATATG
	EhRho1B (EHI_029020)	AS	gggctcgagTTATTGTAAAAGGCATTTTG
	EhRacG/EhRho2 (EHI_129750)	S	ttccccgggAATGACTATGAGACCAGTGAAAC
	EhRacG/EhRho2 (EHI_129750)	AS	gggctcgagTTAGAATAATGAGCATCCTTT
	EhRacD1/EhRho5 (EHI_012240)	S	ttccccgggAATGTCAGCTGCACCAACAGATGC
	EhRacD1/EhRho5 (EHI_012240)	AS	gggctcgagTTACAACAAAGCACATTTCTT
	EhRacA2/EhRho6 (EHI_197840)	S	tttcccgggAATGCAAGCCGTCAAATGTGTC
	EhRacA2/EhRho6 (EHI_197840)	AS	gggctcgagTTAGAAGAGCATACATCCTCC
	EhRacM/EhRho13 (EHI_135450)	S	agggcccgggAATGACCACAGAGAAAAGAGATG
	EhRacM/EhRho13 (EHI_135450)	AS	gggctcgagTTAAAGCAAGCAACACATTTT
