# Supplementary material for: A RhoGEF activates RacM to selectively promote motility without affecting macropinocytosis in Entamoeba histolytica
Source: J Cell Sci. 2026 Jun 16;139(11):jcs264490. doi: 10.1242/jcs.264490 (PMC13327543; doi:10.1242/jcs.264490)
Supplement: Table S3. List of hits identified by HA–EhGEFM co-IP — This table lists the hits identified in HA–EhGEFM co-IP, where the mean quantitative value (QV) from two replicates of the co-IP experiment is greater than that of the mock strain. The columns "HA–EhGEFM_1", "mock_1", "HA–EhGEFM_2", and "mock_2" represent the QV from the first and second co-IP of the HA–EhGEFM-overexpressing strain co-IP, and the corresponding QV for the mock strain, respectively. The "Average EhGEFM QV" column indicates the average QV from the two co-IPs of the HA–EhGEFM-overexpressing strain, while the "Average mock QV" column shows the mean QV from the mock strain. The "Average HA–EhGEFM QV/mock QV" column represents the ratio of the average HA–EhGEFM QV to the average mock QV. Note that hits from the HA–EhGEFM-overexpressing strain with QVs less than 1/100 of the bait protein (HA–EhGEFM) were excluded from this table. The hits are ordered by the HA–EhGEFM QV/mock QV ratio. Proteins related to Rho signaling are highlighted in red, those related to the actin cytoskeleton in coral pink, those related to the proteasome system in cream yellow, those associated with G proteins in yellow, and ribosome-related proteins in light green. The "Occurrences" column indicates how many times each hit was detected in previous HA–EhRacM co-IP experiments (n=3), where hits were defined by their QV being higher in the HA–EhRacM-overexpressing strain compared to the mock strain (Shimoyama et al., 2024). [file joces-139-264490-TableS3.xlsx]

## Sheet: S3 Table
Accession Number	Description	HA–EhGEFM_1	mock_1	HA–EhGEF_2	mock_2	Average EhGEFM QV	Average mock	Average HA–EhGEFM QV/mock QV	Occurrences	PANTHER Protein Class
EHI_135450	Rho family GTPase (EhRacM)	8.9103	0	29.482	0	19.1961	0	#DIV/0!	3	small GTPase
EHI_191900	Cortexillin, putative	5.2413	0	11.614	0	8.42765	0	#DIV/0!	3
EHI_019600	Pelota protein, putative	2.6207	0	12.508	0	7.56435	0	#DIV/0!	0	translation release factor
EHI_104600	Ribonucloprotein	1.5724	0	12.508	0	7.0402	0	#DIV/0!	1	ribosomal protein
EHI_060430	Uro-adherence factor A, putative	3.1448	0	9.8274	0	6.4861	0	#DIV/0!	0
EHI_068680	Nucleolar phosphoprotein Nopp34, putative	2.0965	0	9.8274	0	5.96195	0	#DIV/0!	2
EHI_151990	RNA-binding protein, putative	1.5724	0	8.934	0	5.2532	0	#DIV/0!	1
EHI_109000	Reverse transcriptase domain-containing protein	2.0965	0	6.2538	0	4.17515	0	#DIV/0!	1
EHI_131040	La ribonucleoprotein, putative	2.0965	0	6.2538	0	4.17515	0	#DIV/0!	0
EHI_010570	F_actin_bund_C domain-containing protein	1.5724	0	6.2538	0	3.9131	0	#DIV/0!	2
EHI_168230	Uncharacterized protein	1.5724	0	6.2538	0	3.9131	0	#DIV/0!	1
EHI_158230	DH domain-containing protein (EhGEFM)	112.16	1.9143	544.08	5.6774	328.12	3.79585	86.4418	3	guanyl-nucleotide exchange factor
EHI_017010	WD_REPEATS_REGI	3.1448	0.95715	13.401	0	8.2729	0.478575	17.2865	0	RNA processing factor
EHI_192800	60S ribosomal protein L30, putative	2.6207	0.95715	13.401	0	8.01085	0.478575	16.739	1	ribosomal protein
EHI_125170	DEAD/DEAH box helicase, putative	11.531	2.8715	32.162	0	21.8465	1.43575	15.2161	1	DNA metabolism protein
EHI_088070	Putative rRNA methyltransferase	4.7172	2.3929	26.802	0	15.7596	1.19645	13.172	1	RNA methyltransferase
EHI_058490	Uncharacterized protein	2.6207	0.95715	9.8274	0	6.22405	0.478575	13.0054	0
EHI_147550	NPL domain-containing protein	6.8137	1.4357	10.721	0	8.76735	0.71785	12.2133	1
EHI_044230	Elongation factor-1alpha, putative	3.1448	1.4357	13.401	0	8.2729	0.71785	11.5246	1	translation factor
EHI_017890	60S ribosome subunit biogenesis protein NIP7 homolog	1.5724	0.95715	8.934	0	5.2532	0.478575	10.9768	1	scaffold/adaptor protein
EHI_193460	TSNAXIP1_N domain-containing protein	8.3861	2.3929	13.401	0	10.8936	1.19645	9.10489	1
EHI_054800	SH3 domain-containing protein	3.6689	1.4357	7.1472	0	5.40805	0.71785	7.53368	2	non-motor actin binding protein
EHI_009540	Protein SDA1	3.1448	1.9143	10.721	0	6.9329	0.95715	7.24327	0
EHI_011510	Protein kinase, putative	7.3379	2.8715	12.508	0	9.92295	1.43575	6.91134	0	non-receptor serine/threonine protein kinase
EHI_105270	Receptor mediated endocytosis protein, putative	6.8137	1.9143	6.2538	0	6.53375	0.95715	6.82626	2	membrane traffic protein
EHI_110120	Phosphoglucomutase (alpha-D-glucose-1,6-bisphosphate-dependent)	12.055	2.8715	6.2538	0	9.1544	1.43575	6.37604	0	mutase
EHI_200560	J domain-containing protein	7.3379	0	6.2538	2.271	6.79585	1.1355	5.9849	1	chaperone
EHI_006160	Signal recognition particle 19 kDa protein, putative	4.1931	0	8.934	2.271	6.56355	1.1355	5.78032	1	primary active transporter
EHI_163240	Uncharacterized protein	1.5724	1.4357	6.2538	0	3.9131	0.71785	5.45114	2	kinase
EHI_083430	Adapter-related protein complex 3 (AP-3) subunit, putative	4.7172	2.3929	7.1472	0	5.9322	1.19645	4.95817	3	membrane traffic protein
EHI_029200	Ribosome production factor 2 homolog	2.0965	1.9143	17.868	2.271	9.98225	2.09265	4.77015	0
EHI_077270	rRNA biogenesis protein RRP5, putative	16.248	2.8715	33.949	7.9484	25.0985	5.40995	4.63932	1	RNA metabolism protein
EHI_069210	AAA family ATPase, putative	3.1448	0.95715	11.614	2.271	7.3794	1.61407	4.57191	2	primary active transporter
EHI_078710	Proteasome subunit beta	4.1931	2.3929	6.2538	0	5.22345	1.19645	4.36579	3	protease
EHI_148170	Serine/threonine-protein phosphatase 2A 55 kDa regulatory subunit B	2.0965	1.9143	6.2538	0	4.17515	0.95715	4.36206	3	protein phosphatase
EHI_177990	Leucine-rich repeat containing protein	7.3379	3.35	6.2538	0	6.79585	1.675	4.05722	1	protein-binding activity modulator
EHI_105790	Nucleolar complex protein 2 homolog, putative	6.2896	3.8286	30.376	5.6774	18.3328	4.753	3.8571	1
EHI_006060	WD repeat-containing protein	2.6207	0	18.761	5.6774	10.6908	2.8387	3.76611	1
EHI_004640	Vesicle-fusing ATPase	9.9585	4.3072	6.2538	0	8.10615	2.1536	3.764	3	membrane traffic protein
EHI_007320	CCHC-type domain-containing protein	4.1931	0.95715	11.614	3.4065	7.90355	2.18182	3.62245	0
EHI_124870	HEAT repeat domain containing protein	3.1448	1.9143	10.721	2.271	6.9329	2.09265	3.31298	3	phosphatase modulator
EHI_004370	VHS domain-containing protein	3.1448	1.4357	8.934	2.271	6.0394	1.85335	3.25864	2
EHI_156670	Serine/threonine-protein kinase 3, putative	5.7655	2.3929	8.934	2.271	7.34975	2.33195	3.15176	2	non-receptor serine/threonine protein kinase
EHI_092430	60S ribosomal protein L32, putative	4.7172	4.3072	25.909	5.6774	15.3131	4.9923	3.06734	1	ribosomal protein
EHI_069480	HEAT repeat domain containing protein	7.862	2.3929	6.2538	2.271	7.0579	2.33195	3.02661	2	non-receptor serine/threonine protein kinase
EHI_159790	Ribosome assembly factor mrt4	4.7172	0	15.188	6.8129	9.9526	3.40645	2.92169	0
EHI_079860	Methionine--tRNA ligase	9.9585	6.7001	8.934	0	9.44625	3.35005	2.81973	2	aminoacyl-tRNA synthetase
EHI_065740	60S ribosomal protein L30, putative	4.1931	1.9143	16.081	5.6774	10.1371	3.79585	2.67056	1	ribosomal protein
EHI_132370	Ccaat-box-binding transcription factor, putative	13.103	5.7429	34.843	12.49	23.973	9.11645	2.62964	1	DNA-binding transcription factor
EHI_007000	WH2 domain-containing protein	5.7655	2.3929	15.188	5.6774	10.4768	4.03515	2.59637	1
EHI_124300	60S ribosomal protein L11, putative	11.531	5.7429	35.736	12.49	23.6335	9.11645	2.5924	2	ribosomal protein
EHI_171280	Guanine nucleotide-binding protein subunit beta 2-like 1, putative	7.862	3.35	11.614	4.5419	9.738	3.94595	2.46785	1
EHI_163740	Ribosome biogenesis protein B	2.6207	2.3929	14.294	4.5419	8.45735	3.4674	2.4391	1	ribosomal protein
EHI_031410	GTP-binding protein	6.2896	4.7858	13.401	3.4065	9.8453	4.09615	2.40355	2
EHI_013040	Adaptor protein (AP) family protein	6.2896	3.35	7.1472	2.271	6.7184	2.8105	2.39046	3	membrane traffic protein
EHI_041950	Vacuolar protein sorting 35, putative	6.2896	3.35	7.1472	2.271	6.7184	2.8105	2.39046	2	membrane traffic protein
EHI_194570	26S protease regulatory subunit, putative	6.2896	3.35	12.508	4.5419	9.3988	3.94595	2.38189	3	protease
EHI_015380	Immuno-dominant variable surface antigen	9.4344	4.7858	15.188	5.6774	12.3112	5.2316	2.35324	0
EHI_194980	Uncharacterized protein	2.6207	1.9143	20.548	7.9484	11.5843	4.93135	2.34912	0
EHI_064710	60S ribosomal protein L4, putative	23.586	0	85.766	47.69	54.676	23.845	2.29298	0	ribosomal protein
EHI_008380	Aminopeptidase	16.248	7.6572	6.2538	2.271	11.2509	4.9641	2.26645	2	metalloprotease
EHI_128450	Proliferating cell nuclear antigen	2.0965	1.4357	6.2538	2.271	4.17515	1.85335	2.25276	0	DNA polymerase processivity factor
EHI_139460	Nucleosome assembly protein, putative	6.8137	4.3072	17.868	6.8129	12.3408	5.56005	2.21956	0	chromatin/chromatin-binding, or -regulatory protein
EHI_110520	Glutamate synthase beta subunit, putative	9.4344	4.3072	9.8274	4.5419	9.6309	4.42455	2.1767	0	oxidoreductase
EHI_164810	AP-3 complex subunit delta	7.862	2.8715	10.721	5.6774	9.2915	4.27445	2.17373	3	transporter
EHI_198880	Proliferating-cell nucleolar antigen p120, putative	6.8137	3.8286	22.335	10.219	14.5744	7.0238	2.075	1	RNA methyltransferase
EHI_024350	VASt domain-containing protein	5.7655	4.3072	12.508	4.5419	9.13675	4.42455	2.06501	2
EHI_090400	60S acidic ribosomal protein P0	28.303	17.707	159.92	74.942	94.1115	46.3245	2.03157	1	ribosomal protein
EHI_086690	F_actin_bund_C domain-containing protein	6.2896	0	9.8274	7.9484	8.0585	3.9742	2.0277	2
EHI_086080	Proteasome alpha subunit, putative	3.6689	2.8715	8.934	3.4065	6.30145	3.139	2.00747	1	protease
EHI_047810	Lysine--tRNA ligase	15.724	11.007	12.508	3.4065	14.116	7.20675	1.95872	0	aminoacyl-tRNA synthetase
EHI_128100	Peptidyl-prolyl cis-trans isomerase	2.6207	0	6.2538	4.5419	4.43725	2.27095	1.95392	0	chaperone
EHI_126110	40S ribosomal protein S5, putative	9.9585	6.7001	38.416	18.168	24.1872	12.434	1.94524	2	ribosomal protein
EHI_179970	Proteasome regulatory subunit, putative	6.2896	4.7858	11.614	4.5419	8.9518	4.66385	1.9194	3	protease
EHI_030710	60S ribosomal protein L12, putative	16.772	8.1358	96.487	51.097	56.6295	29.6164	1.9121	1	ribosomal protein
EHI_146790	Signal recognition particle subunit SRP68	5.2413	4.7858	35.736	17.032	20.4886	10.9089	1.87816	2	RNA metabolism protein
EHI_110690	Variant sh3 domain containing protein	3.1448	1.4357	8.0406	4.5419	5.5927	2.9888	1.87122	3	actin or actin-binding cytoskeletal protein
EHI_016130	WH2 domain-containing protein	6.2896	3.8286	7.1472	3.4065	6.7184	3.61755	1.85717	0
EHI_046690	40S ribosomal protein S15, putative	3.1448	0	11.614	7.9484	7.3794	3.9742	1.85683	0	ribosomal protein
EHI_175050	Aspartate--tRNA ligase	13.627	7.6572	8.934	4.5419	11.2805	6.09955	1.8494	1	aminoacyl-tRNA synthetase
EHI_183900	SnoRNA binding protein, putative	17.821	16.272	49.137	20.439	33.479	18.3555	1.82392	2	RNA metabolism protein
EHI_006860	60S ribosomal protein L5, putative	17.821	15.314	75.939	36.336	46.88	25.825	1.8153	1	ribosomal protein
EHI_020310	40S ribosomal protein S23, putative	2.6207	2.3929	16.081	7.9484	9.35085	5.17065	1.80845	2	ribosomal protein
EHI_180030	SH3 domain-containing protein	1.5724	1.4357	15.188	7.9484	8.3802	4.69205	1.78604	1	non-motor actin binding protein
EHI_150390	Aspartate ammonia-lyase, putative	11.007	8.1358	11.614	4.5419	11.3105	6.33885	1.78431	1	lyase
EHI_021360	TCTP domain-containing protein	3.6689	0.95715	8.0406	5.6774	5.85475	3.31727	1.76493	1	non-motor microtubule binding protein
EHI_056380	Enhancer binding protein 2 (EBP2), putative	7.862	4.3072	19.655	11.355	13.7585	7.8311	1.75691	2	RNA splicing factor
EHI_065490	F-BAR domain-containing protein	3.1448	2.3929	10.721	5.6774	6.9329	4.03515	1.71813	1	actin or actin-binding cytoskeletal protein
EHI_055830	rRNA processing protein, putative	2.6207	1.4357	13.401	7.9484	8.01085	4.69205	1.70732	2
EHI_094100	Galactokinase, putative	10.483	6.2215	9.8274	5.6774	10.1552	5.94945	1.70691	1	carbohydrate kinase
EHI_182670	Enhancer binding protein-2, putative	16.772	16.272	113.46	60.181	65.116	38.2265	1.70343	2	RNA splicing factor
EHI_140740	Sulfotransferase	9.4344	5.7429	8.0406	4.5419	8.7375	5.1424	1.69911	0
EHI_140360	Importin N-terminal domain-containing protein	8.3861	6.2215	9.8274	4.5419	9.10675	5.3817	1.69217	2
EHI_025830	60S ribosomal protein L7, putative	7.3379	0	23.228	18.168	15.283	9.084	1.6824	0	ribosomal protein
EHI_050550	Guanine nucleotide-binding protein subunit beta 2-like 1, putative	12.055	8.6144	34.843	19.303	23.449	13.9587	1.67988	0
EHI_042920	60S acidic riboomal protein P1, putative	3.1448	1.9143	15.188	9.0839	9.1664	5.4991	1.66689	1	ribosomal protein
EHI_198750	Polyadenylate-binding protein, putative	6.8137	4.7858	14.294	7.9484	10.5539	6.3671	1.65756	0	RNA metabolism protein
EHI_125650	PIWI, putative	9.9585	5.7429	12.508	7.9484	11.2332	6.84565	1.64093	0	translation initiation factor
EHI_001100	VWFA domain-containing protein	10.483	6.7001	15.188	9.0839	12.8355	7.892	1.62639	2
EHI_118720	WD domain containing protein	2.6207	0.95715	6.2538	4.5419	4.43725	2.74953	1.61382	1	translation initiation factor
EHI_118840	Fibrillarin, putative	12.055	10.529	26.802	13.626	19.4285	12.0775	1.60865	2	RNA processing factor
EHI_004550	F_actin_bund_C domain-containing protein	7.862	1.9143	9.8274	9.0839	8.8447	5.4991	1.60839	1
EHI_051710	60S ribosomal protein L23, putative	4.1931	3.8286	14.294	7.9484	9.24355	5.8885	1.56976	3	ribosomal protein
EHI_188820	Formin 2	2.6207	0	9.8274	7.9484	6.22405	3.9742	1.56611	0
EHI_131200	TPR_REGI	3.6689	3.35	24.122	14.761	13.8955	9.0555	1.53448	2
EHI_122740	Nucleolar protein Nop56, putative	18.869	16.272	63.431	37.471	41.15	26.8715	1.53136	2	RNA metabolism protein
EHI_093900	DEAD/DEAH box helicase, putative	10.483	4.7858	7.1472	6.8129	8.8151	5.79935	1.52002	2	RNA helicase
EHI_070720	Inositol-3-phosphate synthase	13.627	7.6572	16.975	12.49	15.301	10.0736	1.51892	0	isomerase
EHI_186720	40S ribosomal protein S12	3.1448	1.9143	16.975	11.355	10.0599	6.63465	1.51627	1	ribosomal protein
EHI_186830	60S acidic ribosomal protein P2, putative	7.3379	4.3072	25.015	17.032	16.1764	10.6696	1.51613	1	ribosomal protein
EIF6	Eukaryotic translation initiation factor 6	4.1931	3.35	14.294	9.0839	9.24355	6.21695	1.48683	1	translation initiation factor
EHI_164800	Uncharacterized protein	6.2896	6.2215	6.2538	2.271	6.2717	4.24625	1.477	0
EHI_049680	RPN2_C domain-containing protein	9.4344	6.7001	16.975	11.355	13.2047	9.02755	1.46271	2	protease
EHI_033250	Polyadenylate-binding protein, putative	8.3861	5.7429	23.228	15.897	15.8071	10.82	1.46092	0	RNA metabolism protein
EHI_068250	Adenosylhomocysteinase	5.7655	4.3072	7.1472	4.5419	6.45635	4.42455	1.45921	0	hydrolase
EHI_029530	60S ribosomal protein L7a	20.441	18.186	58.071	36.336	39.256	27.261	1.44001	2	ribosomal protein
EHI_104660	60S acidic ribosomal protein P1, putative	1.5724	1.4357	15.188	10.219	8.3802	5.82735	1.43808	2	ribosomal protein
EHI_163650	Proteasome subunit alpha type	4.7172	3.8286	8.934	5.6774	6.8256	4.753	1.43606	1	protease
EHI_138770	60S acidic ribosomal protein P2, putative	7.862	5.2643	24.122	17.032	15.992	11.1482	1.4345	1	ribosomal protein
EHI_092450	Malate dehydrogenase, putative	5.7655	1.9143	11.614	10.219	8.68975	6.06665	1.43238	1	oxidoreductase
EHI_179330	Protein phosphatase family protein	3.6689	2.3929	6.2538	4.5419	4.96135	3.4674	1.43086	2	protein phosphatase
EHI_073600	40S ribosomal protein S15a, putative	8.9103	8.1358	28.589	18.168	18.7496	13.1519	1.42562	2	ribosomal protein
EHI_187770	SH3 domain protein	7.3379	3.8286	12.508	10.219	9.92295	7.0238	1.41276	0	scaffold/adaptor protein
EHI_099700	NAD(FAD)-dependent dehydrogenase, putative	16.248	11.964	21.442	14.761	18.845	13.3625	1.41029	2	dehydrogenase
EHI_035800	Ras GTPase activating protein, putative	7.862	6.2215	15.188	10.219	11.525	8.22025	1.40203	0	GTPase-activating protein
EHI_006070	Alba domain-containing protein	5.2413	4.3072	21.442	14.761	13.3416	9.5341	1.39936	1	endoribonuclease
EHI_083250	Alpha-NAC protein, putative	2.6207	0.95715	16.081	12.49	9.35085	6.72358	1.39076	1	basic helix-loop-helix transcription factor
EHI_093740	DUF4047 domain-containing protein	4.7172	3.35	6.2538	4.5419	5.4855	3.94595	1.39016	0
EHI_174220	Tetraspanin	4.7172	3.35	16.975	12.49	10.8461	7.92	1.36946	0
EHI_076870	Steroid 5-alpha reductase, putative	4.7172	2.3929	6.2538	5.6774	5.4855	4.03515	1.35943	2	dehydrogenase
EHI_165350	Malate dehydrogenase, putative	12.579	10.05	11.614	7.9484	12.0965	8.9992	1.34418	0	oxidoreductase
EHI_020270	Ubiquitin-activating enzyme, putative	9.4344	5.7429	8.934	7.9484	9.1842	6.84565	1.34161	0	ubiquitin-protein ligase
EHI_140350	G protein alpha subunit, putative	2.6207	0	8.0406	7.9484	5.33065	3.9742	1.34131	3	heterotrimeric G-protein
EHI_164750	26S proteasome non-ATPase regulatory subunit 14, putative	3.6689	2.8715	6.2538	4.5419	4.96135	3.7067	1.33848	3	translation initiation factor
EHI_081410	40S ribosomal protein SA	12.055	9.093	30.376	22.71	21.2155	15.9015	1.33418	1	ribosomal protein
EHI_178470	Uncharacterized protein	6.8137	5.2643	6.2538	4.5419	6.53375	4.9031	1.33258	2
EHI_163480	90 kDa heat shock protein, putative	13.103	9.5715	22.335	17.032	17.719	13.3018	1.33208	1	Hsp90 family chaperone
EHI_008650	60S ribosomal protein L37a, putative	3.6689	2.8715	10.721	7.9484	7.19495	5.40995	1.32995	0	ribosomal protein
EHI_146340	40S ribosomal protein S3, putative	9.9585	8.6144	24.122	17.032	17.0403	12.8232	1.32886	2	ribosomal protein
EHI_185410	26S protease regulatory subunit, putative	7.862	7.1787	19.655	13.626	13.7585	10.4024	1.32263	3	protease
EHI_167060	Rab GDP dissociation inhibitor	9.4344	7.1787	8.934	6.8129	9.1842	6.9958	1.31282	1	G-protein modulator
EHI_198740	40S ribosomal protein S19, putative	4.7172	2.3929	25.015	20.439	14.8661	11.416	1.30222	3	ribosomal protein
EHI_199000	Calponin homology domain protein, putative	28.827	19.143	40.203	35.2	34.515	27.1715	1.27026	2
EHI_096710	Type A flavoprotein, putative	23.062	17.707	46.457	37.471	34.7595	27.589	1.2599	2	oxidoreductase
EHI_167130	Filopodin, putative	8.9103	6.7001	10.721	9.0839	9.81565	7.892	1.24375	1
EHI_025360	14-3-3 protein 1	9.4344	8.1358	18.761	14.761	14.0977	11.4484	1.23141	1	scaffold/adaptor protein
EHI_197860	Heat shock protein 70, putative	7.3379	7.1787	19.655	14.761	13.4965	10.9698	1.23032	0	Hsp70 family chaperone
EHI_047750	Cytosolic Fe-S cluster assembly factor NUBP1 homolog	2.6207	1.9143	8.0406	6.8129	5.33065	4.3636	1.22162	1
EHI_129750	Rho family GTPase (EhRacG)	3.6689	2.8715	8.0406	6.8129	5.85475	4.8422	1.20911	1	small GTPase
EHI_017000	Thioredoxin domain-containing protein	6.2896	4.7858	6.2538	5.6774	6.2717	5.2316	1.19881	1
EHI_006810	14-3-3 protein 3	11.007	9.093	18.761	15.897	14.884	12.495	1.1912	1	scaffold/adaptor protein
EHI_125950	Alcohol dehydrogenase, putative	9.9585	9.093	16.975	13.626	13.4668	11.3595	1.18551	0	dehydrogenase
EHI_083590	Coronin	12.055	8.6144	11.614	11.355	11.8345	9.9847	1.18526	0	non-motor actin binding protein
EHI_116360	Serine-rich protein	1.5724	0.95715	6.2538	5.6774	3.9131	3.31727	1.17961	2
EHI_161070	START domain-containing protein	6.8137	5.2643	9.8274	9.0839	8.32055	7.1741	1.1598	0
EHI_002140	DSBA domain-containing protein	3.6689	3.35	10.721	9.0839	7.19495	6.21695	1.15731	2	transferase
EHI_188180	Phosphoglycerate kinase	17.296	13.4	21.442	20.439	19.369	16.9195	1.14477	0	carbohydrate kinase
EHI_083620	Dot/Icm system substrate protein LidA	31.448	23.929	54.497	52.232	42.9725	38.0805	1.12846	2
EHI_147570	Rho GDP exchange inhibitor, putative	3.1448	2.3929	7.1472	6.8129	5.146	4.6029	1.11799	3	G-protein modulator
EHI_146180	Rho family GTPase (EhRacQ)	4.1931	3.35	7.1472	6.8129	5.67015	5.08145	1.11585	3	small GTPase
EHI_182850	Ribosomal protein L23A, putative	5.7655	4.3072	20.548	19.303	13.1567	11.8051	1.1145	2	ribosomal protein
EHI_020280	40S ribosomal protein S2, putative	13.103	11.007	57.178	52.232	35.1405	31.6195	1.11136	1	ribosomal protein
EHI_047800	Uncharacterized protein	4.7172	3.8286	12.508	12.49	8.6126	8.1593	1.05556	3
EHI_035460	40S ribosomal protein S13, putative	5.7655	5.2643	15.188	14.761	10.4768	10.0127	1.04635	2	ribosomal protein
EHI_166810	Elongation factor 2	25.158	22.493	49.137	48.826	37.1475	35.6595	1.04173	0	translation elongation factor
EHI_140540	40S ribosomal protein S7	8.9103	8.1358	19.655	19.303	14.2827	13.7194	1.04106	1	ribosomal protein
EHI_049910	Threonine dehydratase, putative	5.7655	5.7429	10.721	10.219	8.24325	7.98095	1.03287	0	dehydratase
EHI_052740	Dynamin-like protein	18.345	18.186	39.31	38.607	28.8275	28.3965	1.01518	1	membrane traffic protein
